# Supplementary material for: Population Genetic Divergence among Worldwide Gene Pools of the Mediterranean Mussel Mytilus galloprovincialis
Source: Animals (Basel). 2023 Dec 5;13(24):3754. doi: 10.3390/ani13243754 (PMC10740466; doi:10.3390/ani13243754)
Supplement: Supplementary file 1 [file animals-13-03754-s001.zip]

Archive with 1 entries (1 files):
- animals-2713593-supplementary.pdf
